# Supplementary material for: Bolaamphiphilic Bis-Dehydropeptide Hydrogels as Potential Drug Release Systems
Source: Gels. 2021 Apr 29;7(2):52. doi: 10.3390/gels7020052 (PMC8162347; doi:10.3390/gels7020052)
Supplement: Supplementary file 1 [file gels-07-00052-s001.zip]

Archive with 1 entries (1 files):
- gels-1176286-supplementary.pdf
